# Supplementary material for: A Combined Deep Eutectic Solvent–Ionic Liquid Process for the Extraction and Separation of Platinum Group Metals (Pt, Pd, Rh)
Source: Molecules. 2021 Nov 27;26(23):7204. doi: 10.3390/molecules26237204 (PMC8659014; doi:10.3390/molecules26237204)
Supplement: Supplementary file 1 [file molecules-26-07204-s001.zip]

Archive with 1 entries (1 files):
- molecules-1471259-supplementary.pdf
